# Supplementary material for: Trust, Interaction with Neighbors, and Vaccination during the COVID-19 Pandemic: A Cross-Sectional Analysis of Chinese Data
Source: Vaccines (Basel). 2023 Aug 6;11(8):1332. doi: 10.3390/vaccines11081332 (PMC10459166; doi:10.3390/vaccines11081332)
Supplement: Supplementary file 1 [file vaccines-11-01332-s001.zip]

Archive with 1 entries (1 files):
- vaccines-2528262-supplementary.pdf
